# Supplementary material for: Impacts of Antiretroviral Therapy on the Oral Microbiome and Periodontal Health of Feline Immunodeficiency Virus-Positive Cats
Source: Viruses. 2025 Feb 13;17(2):257. doi: 10.3390/v17020257 (PMC11861066; doi:10.3390/v17020257)
Supplement: Supplementary file 1 [file viruses-17-00257-s001.zip]

Archive with 1 entries (1 files):
- viruses-3381660-supplementary.pdf
